# Supplementary material for: Trojan horselike T6SS effector TepC mediates both interference competition and exploitative competition
Source: ISME J. 2024 Jan 10;18(1):wrad028. doi: 10.1093/ismejo/wrad028 (PMC10833071; doi:10.1093/ismejo/wrad028)
Supplement: Supplementary_Table_1_wrad028 [file supplementary_table_1_wrad028.xlsx]

## Sheet: Sheet1
Supplementary Table 1. Bacterial strains and plasmids used in this study.
Strains or plasmids	Relevant characteristics	Reference
E. coli
S17-1λ pir	λ-pir lysogen of S17-1, thi pro hsdR hsdM+ recA RP4 2-Tc::Mu-Km::Tn7	1
BL21(DE3)	Host for expression vector pET28a and toxicity assay	Novagen
BTH101	Host for bacterial two-hybrid assay	Novagen
DH5α	Competitor for competition assay	Beyotime
ΔtdsREc	tdsREc deleted in E. coli DH5α	This study
Yersinia pseudotuberculosis
WT	Wild-type Y. pseudotuberculosis YPIII, pIB1, NalR	2
WTE17A	ΔtepC complemented with tepCE17A gene in situ	This study
ΔclpV1	clpV1 gene deleted in Y. pseudotuberculosis	3
ΔclpV2	clpV2 gene deleted in Y. pseudotuberculosis	3
ΔclpV3	clpV3 gene deleted in Y. pseudotuberculosis	3
ΔclpV4	clpV4 gene deleted in Y. pseudotuberculosis	4
Δ4clpV	clpV1, clpV2, clpV3, clpV4 genes deleted in Y. pseudotuberculosis	4
Δfur	fur gene deleted in Y. pseudotuberculosis	This study
ΔtepC	tepC gene deleted in Y. pseudotuberculosis	This study
ΔtepCΔtipC	tepC and tipC genes deleted in Y. pseudotuberculosis	This study
ΔtdsR	tdsR gene deleted in Y. pseudotuberculosis	This study
ΔtepCΔtdsR	tepC and tdsR genes deleted in Y. pseudotuberculosis	This study
ΔtepCΔtipCΔtdsR	tepC, tipC and tdsR genes deleted in Y. pseudotuberculosis	This study
Staphylococcus aureus
Mu50	Competitor for competition assay	Laboratory
RN4220	Competitor for competition assay	Laboratory
Newman	Competitor for competition assay	Laboratory
Acinetobacter baumannii	Competitor for competition assay	Laboratory
Salmonella Typhimurium SL1344	Competitor for competition assay	Laboratory
Klebsiella pneumoniae	Competitor for competition assay	Laboratory
Enterococcus xiangfangensis	Competitor for competition assay	Laboratory
Acinetobacter calcoaceticus	Competitor for competition assay	Laboratory
Pseudomonas aeruginosa PAO1	Competitor for competition assay	Laboratory
Plasmid
pME6032	Shuttle vector, TcR	5
pME6032-tepC-vsvg	tepC-vsvg under the control of chloramphenicol resistance gene promoter in plasmid pME6032	This study
pME6032-tdsREc	tdsREc under the control of chloramphenicol resistance gene promoter in plasmid pME6032	This study
pET28a	Expression vector with N-terminal hexahistidine affinity tag, KmR	Novagen
pET28a-tepC	pET28a carrying tepC coding region, KmR	This study
pET28a-tipC	pET28a carrying tipC coding region, KmR	This study
pET28a-tepC-tipC	pET28a carrying tepC and tipC coding region, KmR	This study
pET28a-tepCE17A	pET28a carrying tepCE17A coding region, KmR	This study
pET28a-tepC-gfp	pET28a carrying tepC and gfp coding region, KmR	This study
pET28a-fur	pET28a carrying fur coding region, KmR	This study
pGEX6p-1	Expression vector with N-terminal GST tag, AmpR	Novagen
pGEX6p-1-tepC	pGEX6p-1 carrying tepC coding region, AmpR	This study
pDM4	Suicide vector, mobRK2, oriR6K, pir, sacB, CmR	6
pDM4-ΔtepC	Construct used for in-frame deletion of tepC, CmR	This study
pDM4-ΔtepCΔtipC	Construct used for in-frame deletion of tepC and tipC, CmR	This study
pDM4-tepCE17A	Construct used for knock-in tepCE17A in ΔtepC, CmR	This study
pDM4-ΔtdsR	Construct used for in-frame deletion of tdsR, CmR	This study
pKT100	Cloning vector, p15A replicon, Kmr	7
pKT100-clpV1	clpV1 under the control of chloramphenicol resistance gene promoter in plasmid pKT100	3
pKT100-clpV2	clpV2 under the control of chloramphenicol resistance gene promoter in plasmid pKT100	3
pKT100-clpV3	clpV3 under the control of chloramphenicol resistance gene promoter in plasmid pKT100	3
pKT100-clpV4	clpV4 under the control of chloramphenicol resistance gene promoter in plasmid pKT100	4
pKT100-tepC	tepC under the control of chloramphenicol resistance gene promoter in plasmid pKT100	This study
pKT100-tdsR	tdsR under the control of chloramphenicol resistance gene promoter in plasmid pKT100	This study
pKT100-m-cherry	m-cherry under the control of chloramphenicol resistance gene promoter in plasmid pKT100	This study
pKT25	p15A origin of replication encoding CyaA1224; KmR	8
pUT18C	ColE1 origin of replication encoding CyaA225399; AmpR	8
pKT25-tepC	tepC in pKT25	This study
pUT18C-tdsR	tipC in pUT18C	This study
pKT25-zip	Leucine zipper of GCN1 (BTH positive control); KmR	8
pUT18C-zip	Leucine zipper of GCN1 (BTH positive control); AmpR	8
pCas	CRISPR-Cas9 system plasmid used for in-frame deletion, KmR	9
pTargetF	pTargetF with spectinomycin resistance gene replaced by a chloramphenicol resistance gene, CmR	10
pTargetF-ΔtdsREc	Construct used for in-frame deletion of tdsR in E. coli	This study
pDM4-T6SS-1p::lacZ	T6SS-1::lacZ fusion in pDM4	This study
*NalR, CmR, KmR, TcR and AmpR represent resistance to nalidixic acid, chloramphenicol, kanamycin, tetracycline and ampicillin, respectively.
References
1. Simon R. et al. A broad host range mobilization system for in vivo genetic engineering: transposon mutagenesis in gram negative bacteria. Nat Biotechnol 1, 784–791 (1983) 2. Wang, T. et al. Type VI Secretion System Transports Zn2+ to Combat Multiple Stresses and Host Immunity. PLoS Pathog 11, e1005020 (2015) 3. Zhu, L. et al. T6SS translocates a micropeptide to suppress STING-mediated innate i…
