# Supplementary material for: Trojan horselike T6SS effector TepC mediates both interference competition and exploitative competition
Source: ISME J. 2024 Jan 10;18(1):wrad028. doi: 10.1093/ismejo/wrad028 (PMC10833071; doi:10.1093/ismejo/wrad028)
Supplement: Supplementary_Table_2_wrad028 [file supplementary_table_2_wrad028.xlsx]

## Sheet: Sheet1
Supplementary Table 2. Primers used in this study.
Primers	5’-3’ sequence	Function
tepC-M1F-BglII	GGAAGATCTAGGAAAAAGGTCCTCATTTCCA	To generate pDM4-ΔtepC and pDM4-ΔtepCΔtipC
tepC-M1R (tipC)	GCCGGTTTTATTTTATCTTAACCAATCGGTTTCATCCGAGCTCCA
tepC-M1R (tepC)	CATTAACATCCTCCGCCACCATCTAACGGTCGGTTTCATCCGAGCTCCA
tepC-M2F	TGGAGCTCGGATGAAACCGACCGTTAGATGGTGGCGGAGGATGTTAATG
tepC-M2R-SalI	ACGCGTCGACTACAACAATATCGGAATGGC
tipC-M2F	TGGAGCTCGGATGAAACCGATTGGTTAAGATAAAATAAAACCGGC
tipC-M2R-SalI	ACGCGTCGACGGGCCAGACCTGAAGGTAATC
tdsR-M1F-BglII	GGAAGATCTGCAATTGCATCTGGGGCG	To generate pDM4-ΔtdsR
tdsR-M1R	TGCCCTCTGTTTGTTAGAAATCGATTATTTTATTCATTATCCAAATGGCT
tdsR-M2F	AGCCATTTGGATAATGAATAAAATAATCGATTTCTAACAAACAGAGGGCA
tdsR-M2R-SalI	ACGCGTCGACAACGGGGGTGGGATCACC
tepCE17A-M1F-XbalI	GCTCTAGATATAGGTTTATTCGATAGTATTAAATGTTA	To generate pDM4-tepCE17A
tepCE17A-M1R	TAATATTCTGATCTAACGGTTTCATCCGAGCTCCACCATTTAACC
tepCE17A-M2F	AGGTGGCGGAGGATGTCACCACCACCACCACCACTAATGAGTGATTTTAAATTTTGGCG
tepCE17A-M2R-SalI	ACGCGTCGACTTTTATTTTATCTTAACCAATATAAGATTT
tdsREc-sg20-F-speI	AGCTAGCTCAGTCCTAGGTATAATACTAGTACCTCGCAAAACAGCGTTTAGTTTTAGAGCTAGAAATAGC	To generate pTargetF1-ΔtdsREc
tdsREc-sg20-R	CGTCTGGTTAGCCAGATAATTCAAAAAAAGCACCGACTCGG
tdsREc-up-F	CCGAGTCGGTGCTTTTTTTGAATTATCTGGCTAACCAGACG
tdsREc-up-R	CAGTAACGACGAGAGTATCCG
tdsREc-down-F	GCGCGACAGTCTGCTTATACGGTCGTGGATGC
tdsREc-down-R-salI	GGTAATAGATCTAAGCTTCTGCAGGTCGACCGGTTTTAAGCCAACCA
tepC-F-EcoRI	CCGGAATTCATGAAACCGTTAGATCAGAATATTACATATG	To generate pET28a-tepC and pET28a-tepC-tipC
tepC-R-SalI	ACGCGTCGACTTAACATCCTCCGCCACCTTTTGAG
tipC-R-SalI	ACGCGTCGACTTAACCAATATAAGATTTTATTAGCTCTTTG
tepCE17A-F	CAAGCTCGTGGCTATGCGCAGTTTTATATTGATG	To generate pET28a-tepCE17A
tepCE17A-R	CATCAATATAAAACTGCGCATAGCCACGAGCTT
tipC-F-BamHI	CGCGGATCCATGAGTGATTTTAAATTTTGGCGTT	To generate pET28a-tipC
tipC-R-SalI	ACGCGTCGACTTAACCAATATAAGATTTTATTAGCTCTTTG
tepC-F-EcoRI	CCGGAATTCATGAAACCGTTAGATCAGAATATTACATAT	To generate pME6032-tepC-vsvg
tepC-R- BglII	GAAGATCTTCATTTTCCTAATCTATTCATTTCAATATCTGTATAACATCCTCCGCCACCTTTT
tdsREc-F-EcoRI	GATAACAATTTCACACAGGAAACAGAATTCATGGCGCGTTCCAAAAG	To generate pME6032-tdsREc
tdsREc-R-XholI	CTCACTGATCCGCTAGTCCGAGGCCTCGAGTTAGAAACGGAAGGTTGCG
tepC-F-BamHI	CGCGGATCCATGAAACCGTTAGATCAGAATATTACATATG	To generate pET28a-tepC-gfp
tepC-R-EcoRI	CGGAATTCACATCCTCCGCCACCTTTTGAGC
gfp-F-EcoRI	CGGAATTCATGGTGAGCAAGGGCGAGG
gfp-F-SalI	ACGCGTCGACTTACTTGTACAGCTCGTCCATGCCG
m-cherry-F-HindIII	CCCAAGCTTATGTTGAGCAAGGGCGAGGAGGA	To generate pKT100-m-cherry
m-cherry-R-BamHI	CGCGGATCCCTTGTACAGCTCGTCCATGCC
tdsR-F-BamHI	CGCGGATCCATGAATAAAATAAACATGTTCATGC	To generate pKT100-tdsR
tdsR-R-XholI	CCGCTCGAGTTAGAAATCGATACTGCCCTGCAAC
tepC-F-BamHI	CGCGGATCCATGAAACCGTTAGATCAGAATATTACATATG	To generate pKT100-tepC
tepC-R-SalI	ACGCGTCGACTTAACATCCTCCGCCACCTTTTGAG
tipC-F-BamHI	CGCGGATCCATGAGTGATTTTAAATTTTGGCGTT	To generate pKT100-tipC
tipC-R-SalI	ACGCGTCGACTTAACCAATATAAGATTTTATTAGCTCTTTG
tepC-F-BamHI	CTGAGGATCCATGAAACCGTTAGATCAGAATATTACATATG	To generate pGEX6p-1-tepC
tepC-R-SalI	GTGCGTCGACTTAACATCCTCCGCCACCTTTTGAG
tepC-F-XbalI	GCTCTAGAGATGAAACCGTTAGATCAGAATATTACATATG	To generate pUT18C-tepC
tepC-R-KpnI	CGGGGTACCTTAACATCCTCCGCCACCTTTTG
tdsR-F-BamHI	CGCGGATCCCATGAATAAAATAAACATGTTCATGCTATC	To generate pKT25-tdsR
tdsR-R-EcoRI	CCGGAATTCTTAGAAATCGATACTGCCCTGC
T6P1-F-NheI	ACCGGCTAGCACATTTGTTGGGTCAGAGTTA	To generate pDM4-T6SS-1p::lacZ
T6P1-R-XhoI	ACCGCTCGAGCATACTGATATGGTGCCAGTT
16S RNA-F	CTAGCGATTCCGACTTCAT	qRT-PCR
16S RNA-R	CCCTTATCCTTTGTTGCC
vgrG1-F	CAGATGACCGAGATAGCC
vgrG1-R	TTAGCTTTATCATGAGCAAACAT
clpV1-F	ATGCGGGTGTTGAGGAGG
clpV1-R	GTGGGCAAGTCAATTTGAATCAT
tepC-F	ATGAAACCGTTAGATCAGAA
tepC-R	CCGCCACCTTTTGAG
icmF-F	CAACTGCTGGAAGGCATT
icmF-R	AAGGTGATATTGCACCGC
BioT6SS-1pF	TATCGCAATAAAAATGCCACTCATGTTTTAATATA	To generate BioT6SS1-p and T6SS1-p
T6SS-1pF	TATCGCAATAAAAATGCCACTCATGTTTTAATATA
T6SS-1pR	TATATTAAAACATGAGTGGCATTTTTATTGCGATA
T6SS-1pMF	TATCGCAATCGGAACCAACGAAGAGCCGTAATATA	To generate T6SS1-pM
T6SS-1pMR	TATATTACGGCTCTTCGTTGGTTCCGATTGCGATA
Underlined sites indicate restriction enzyme cutting sites added for cloning. Letters in boldface denote the annealing regions for overlap PCR.
